# Supplementary material for: Effects of dietary glutathione supplementation on the growth performance, nutrient digestibility, antioxidant function and intestinal morphology in growing male minks
Source: PLoS One. 2026 Feb 18;21(2):e0342801. doi: 10.1371/journal.pone.0342801 (PMC12915956; doi:10.1371/journal.pone.0342801)
Supplement: S1 Raw Data — (XLSX) [file pone.0342801.s003.xlsx]

## Sheet: Growth performance
week 1-4	ADFI(g)	ADG(g)	F/G		week5-9	ADFI(g)	ADG(g)	F/G		week 1-9	ADFI(g)	ADG(g)	F/G
1-1	202.171	19.7714	10.2254			230.397	13.2857	17.3417			216.284	16.5286	13.7836
1-2
1-3
1-4	220.663	20.0571	11.0017			229.48	11.2	20.4893			225.071	15.6286	15.7455
1-5	244.6	21.9429	11.1471			268	17.1714	15.6073			256.3	19.5571	13.3772
1-6
1-7	235.977	21.5714	10.9393			260.357	15.6571	16.6286			248.167	18.6143	13.784
1-8	224.177	21.2571	10.546			240.849	16.1714	14.8935			232.513	18.7143	12.7197
1-9	243.143	24.4286	9.95322			259.331	14.6571	17.6932			251.237	19.5429	13.8232
1-10
2-1	243.194	22.3714	10.8708			259.709	18.3143	14.1807			251.451	20.3429	12.5257
2-2	238.551	18.7143	12.747			242.751	13.9714	17.3748			240.651	16.3429	15.0609
2-3	245.429	25.5429	9.6085			260.189	18.8857	13.777			252.809	22.2143	11.6928
2-4
2-5	245.429	23.3714	10.5012			264.46	17.4571	15.1491			254.944	20.4143	12.8252
2-6	226.869	19	11.9405			219.571	9.14286	24.0156			223.22	14.0714	17.978
2-7	242.903	22.5714	10.7615			250.791	10.7143	23.4072			246.847	16.6429	17.0844
2-8	198.68	18.1143	10.9681			243.134	13.4	18.1443			220.907	15.7571	14.5562
2-9	237.334	23.2286	10.2173			259.423	17.2286	15.0577			248.379	20.2286	12.6375
2-10
3-1
3-2	235.626	22.4	10.519			261.417	13.7143	19.0617			248.521	18.0571	14.7903
3-3
3-4	237.731	19.6857	12.0763			253.154	17.3429	14.597			245.443	18.5143	13.3367
3-5
3-6	232.311	23.7714	9.77272			220.937	12.1143	18.2377			226.624	17.9429	14.0052
3-7	243.286	25.8857	9.39845			244.537	13.4	18.249			243.911	19.6429	13.8237
3-8
3-9	215.851	20.7714	10.3917			227.449	11.3714	20.0018			221.65	16.0714	15.1968
3-10	245.04	23.7429	10.3206			234.229	11.4	20.5464			239.634	17.5714	15.4335
4-1
4-2
4-3	235.04	26.2857	8.94174			240	17.1429	14			237.52	21.7143	10.9384
4-4	244.429	18.9714	12.884			255.569	14.0286	18.2177			249.999	16.5	15.5509
4-5	245.714	21.7429	11.3009			232.851	14.8571	15.6727			239.283	18.3	13.0756
4-6	229.086	20.1143	11.3892			259.837	14.4286	18.0085			244.461	17.2714	14.6989
4-7	229.237	24.7429	9.26478			247.531	15.1714	16.3156			238.384	19.9571	12.7902
4-8	226.563	21.2857	10.6439			256.374	13.5714	18.8907			241.469	17.4286	14.7673
4-9	229.203	20.2571	11.3147			240.669	13.8857	17.3321			234.936	17.0714	14.3234
4-10
5-1	242.703	24.9714	9.71922			266.197	16.9429	15.7115			254.45	20.9571	12.7153
5-2	242.791	25.7714	9.42095			265.786	20.2857	13.1021			254.289	23.0286	11.2615
5-3	238.891	29.3143	8.14932			269.571	18.0571	14.9288			254.231	23.6857	11.5391
5-4	243.577	24.6857	9.86713			264.96	17.2	15.4047			254.269	20.9429	12.6359
5-5
5-6	235.806	21	11.2288			253.249	14.8286	17.0784			244.527	17.9143	14.1536
5-7
5-8	240.189	21.1429	11.3603			245.14	14.6857	16.6924			242.664	17.9143	14.0263
5-9	243.271	23.1143	10.5247			252.183	14.4286	17.478			247.727	18.7714	14.0014
5-10	231.571	24.1143	9.60308			244.38	15.5143	15.7519			237.976	19.8143	12.6775
6-1	243.714	21.5429	11.313			231.926	10.8571	21.3616			237.82	16.2	16.3373
6-2	210.291	18.4	11.4289			224.943	14.6	15.407			217.617	16.5	13.418
6-3	201.74	18.3714	10.9812			218.354	13.9143	15.6928			210.047	16.1429	13.337
6-4	215.923	16.8286	12.8307			213.494	7.88571	27.0736			214.709	12.3571	19.9521
6-5	225.697	19.6286	11.4984			216.811	10.1429	21.3758			221.254	14.8857	16.4371
6-6	230.14	22.1429	10.3934			220.166	14.6	15.0798			225.153	18.3714	12.7366
6-7	233.711	21.6	10.82			261.209	15.1429	17.2496			247.46	18.3714	14.0348
6-8	235.226	23.7143	9.91916			235.946	13.1429	17.9524			235.586	18.4286	13.9358
6-9	235.246	23.9143	9.83704			262.04	18.4571	14.1972			248.643	21.1857	12.0171
6-10
Group:
1: 0 mg/kg GSH, control
2: 50 mg/kg GSH
3: 100 mg/kg GSH
4: 150 mg/kg GSH
5: 200 mg/kg GSH
6: 250 mg/kg GSH

## Sheet: Pelt quality
	Body length(cm)	pelt length (cm)	Fresh pelt weight(g)
1-1	44	61	553
1-2	44	66	504
1-3	46	66	620
1-4	42	60	533
1-5	46	68	616
1-6	43	63	639
2-1	43	65	777
2-2	44	68	783
2-3	44	68	750
2-4	43	60	460
2-5	44	64	613
2-6	43	65	512
3-1	44	66	537
3-2	45	65	738
3-3	43	61	640
3-4	43	64	519
3-5	42	65	711
3-6	44	67	576
4-1	44	65	607
4-2	45	65	650
4-3	43	66	504
4-4	42	66	367
4-5	41	56	638
4-6	44	66	587
5-1	44	68	681
5-2	48	68	720
5-3	46	70	662
5-4	46	68	640
5-5	43	66	638
5-6	41	64	693
6-1	43	63	621
6-2	43	62	603
6-3	42	65	634
6-4	42	64	651
6-5	47	65	631
6-6	44	68	702

## Sheet: Nutrient digestibility
	Week 4	Dry matter(%)	Ether extract(%)	Crude protein(%)	Crude ash(%)	Phosphorus(%)	Calcium(%)	Week 9	Dry matter(%)	Ether extract(%)	Crude protein(%)	Crude ash(%)	Phosphorus(%)	Calcium(%)
1-1		70.3346	90.1833	82.1592	29.8746	34.7537	40.097		70.7988	92.7728	80.2152	30.6458	43.504	43.7572
1-2		70.7269	88.6185	82.944	34.0108	30.5621	40.964		72.9226	94.3848	82.074	32.8731	43.4225	46.4376
1-3		68.7832	90.9876	81.5916	21.8347	31.7745	38.3239		76.9479	95.0437	86.2378	36.6573	56.5754	51.419
1-4		70.2975	89.5691	82.4388	29.2856	34.4649	40.6354		74.9872	95.6637	83.2013	33.0802	47.0792	43.9729
1-5		71.8052	87.4774	83.6409	31.8611	36.1265	44.3347		74.0922	93.5853	82.035	36.1124	46.8728	48.1144
1-6		66.547	83.5498	80.4413	26.1975	28.2297	34.9441
2-1									73.5306	93.069	81.6462	30.1047	44.4433	48.4228
2-2		74.2248	90.2111	83.6747	30.2066	39.0951	43.1411		71.4515	93.0189	80.102	34.2835	49.4715	41.2924
2-3		69.8668	88.4982	82.8904	33.4091	29.8951	35.2679		73.9471	94.9366	83.9136	27.9293	40.5626	46.8561
2-4		66.6702	85.958	80.562	27.8467	29.959	32.6542		74.2922	95.134	84.1021	34.2765	45.4504	48.4096
2-5		73.5672	91.0853	84.8044	38.9246	41.9206	41.7028		74.0258	92.6361	84.6364	30.9665	40.2234	49.2081
2-6		73.8915	92.8206	84.7784	39.4881	40.4186	33.9041		74.5503	92.6936	82.8377	36.8528	46.9256	48.5082
3-1		68.7498	86.8083	82.7955	32.4346	28.4086	38.9262		77.0959	88.0129	85.9386	46.7668	61.9356	60.4723
3-2		73.619	90.6835	84.8576	42.164	46.4902	39.6816		73.4077	95.4139	83.1903	29.5048	47.8678	47.7222
3-3		69.6361	88.1391	82.8812	41.815	40.055	43.182		75.7243	95.3165	82.2022	37.8275	34.0146	54.0017
3-4		72.68	91.3284	84.6969	36.6631	32.2045	45.2829		76.3605	96.4954	81.5839	42.6553	48.2074	54.135
3-5		71.6761	92.2402	84.4954	35.4039	34.8063	38.8761		76.103	96.2164	83.4931	46.2794	53.024	57.7432
3-6
4-1		63.5484	90.5552	78.9552	14.3067	22.9123	30.3398		77.09	97.0717	84.9397	35.994	57.8419	55.0929
4-2		71.2789	90.4421	83.4139	36.6336	39.5097	42.218		73.8788	95.7719	83.5341	30.6207	50.0477	46.8932
4-3		76.4657	90.5027	86.7588	46.5729	46.2966	52.3332		73.0052	91.8191	82.3532	34.7896	48.0996	50.7685
4-4		76.6931	93.5886	87.4051	47.8905	46.9513	51.2472		73.7661	95.8379	84.1259	29.7914	49.6999	42.711
4-5		68.9807	92.2804	83.2512	29.2563	32.8315	33.6779		76.0546	96.0711	84.0662	37.1035	57.4636	68.167
4-6
5-1		70.3619	90.1194	83.0825	30.5698	39.4161	41.522		73.1768	95.5643	82.4093	26.5849	50.0763	41.9777
5-2		71.0344	90.0877	83.809	34.5985	37.2624	44.0518		79.2498	95.4051	84.9854	45.514	60.9126	58.0276
5-3		70.763	94.472	84.2206	31.1572	33.9469	35.7713		73.745	92.9858	82.6387	29.8299	52.0375	11.1979
5-4		71.7172	92.459	84.6406	33.9129	40.2847	43.6403		74.7912	95.9663	85.1799	34.2994	48.8954	49.3062
5-5		71.8778	92.9821	84.1244	32.5311	38.6123	43.2273
5-6
6-1		73.1508	92.0398	84.075	37.4279	40.4777	53.5665		72.1366	95.207	81.5314	30.0336	42.1865	42.5435
6-2		71.7922	92.3565	83.6116	37.8538	38.0964	40.3805		78.1255	96.9801	86.4469	46.4625	57.7433	64.1851
6-3		73.3042	91.9181	83.2349	38.9641	39.24	49.9032		74.4208	95.4564	84.195	37.1477	53.8295	49.508
6-4		74.7721	91.1079	86.0025	44.2474	45.0291	51.3664		72.9943	93.391	81.0429	37.2546	52.7321	49.5593
6-5		67.0863	90.5278	81.7157	26.9468	38.9146	34.8374		71.9303	93.2174	82.9873	26.5683	46.7811	48.9213
6-6		72.8514	93.0673	84.9693	35.9305	40.3384	39.8582		74.411	96.0239	83.9676	33.294	49.3349	45.52

## Sheet: Amino acid digestibility
	weeks 1-4	Asp (%)	Thr (%)	Ser (%)	Glu (%)	Gly (%)	Ala (%)	Cys (%)	Val (%)	Met (%)	Ile (%)	Leu (%)	Tyr (%)	Phe (%)	Lys (%)	His (%)	Arg (%)	Pro (%)	Total AA (%)
1-1		79.5515	79.4675	79.5841	85.9833	76.8646	83.1564	82.1845	85.1284	91.896	85.8712	87.8911	94.5478	92.4093	83.5241	74.4705	90.8635	81.1722	84.6536
1-2		79.6673	80.0126	79.8973	86.1785	76.8321	81.2865	81.0108	84.1821	90.6826	79.4151	85.3206	91.4673	90.6511	83.0734	71.1263	90.362	81.6572	83.7042
1-3		78.8271	78.3939	78.6576	85.7131	79.7738	83.192	81.3849	83.6027	84.6735	77.1137	84.8086	90.7144	90.4094	79.8088	77.5536	90.347	81.1059	83.4014
2-1		79.1021	78.2673	79.647	86.2238	80.7823	84.1497	82.6078	84.2792	90.8274	76.4225	84.3937	91.0651	90.5704	82.1695	75.0716	91.2657	83.1389	84.0922
2-2		76.7751	75.3328	77.7138	84.1766	78.1237	81.4502	81.8149	81.9944	89.493	72.2099	82.0783	90.0562	89.3478	79.7874	71.0671	90.4615	81.5785	81.9842
2-3		81.4291	81.2017	81.5802	88.2709	83.4409	86.8493	83.4006	86.5641	92.1617	80.6352	86.7092	92.0741	91.7931	84.5516	79.0761	92.0698	84.6993	86.2001
3-1		77.3434	76.5942	76.9059	85.7707	79.9387	84.522	84.0434	84.7816	94.2457	84.2421	86.362	93.0615	91.9769	81.0101	74.3918	90.3092	81.9312	84.2092
3-2		79.9509	79.8772	80.3987	86.9191	81.739	86.259	86.1663	86.8339	95.0322	86.4352	88.1394	94.5106	92.9929	83.5929	78.384	91.9128	83.5057	86.1123
3-3		81.7519	80.2151	80.8522	87.4331	81.8943	85.6421	83.0514	85.6333	86.2229	78.3316	86.6263	92.2913	91.5826	80.4688	77.1269	91.7891	83.338	85.1962
4-1		81.5297	81.8223	82.598	87.5369	82.6454	85.7506	84.6426	87.5541	95.0035	88.4847	89.6735	95.361	93.411	84.9122	69.5638	92.3505	84.1139	86.7156
4-2		85.0764	85.4055	85.891	89.7251	85.4647	85.3957	88.5902	89.1378	94.1116	90.3153	91.2405	96.0153	94.5416	87.4902	86.5744	93.4243	86.786	89.0771
4-3		78.9234	78.5836	79.2259	86.3242	80.5897	84.7525	86.1467	85.829	91.7353	86.3381	87.7045	93.7581	92.1856	82.7446	74.905	90.7139	81.4812	85.0452
5-1		79.4055	79.3893	79.8441	86.781	81.4969	85.5	83.8284	86.2799	94.2742	85.7545	87.5737	94.1574	92.7122	83.557	82.4971	92.0659	82.6713	85.7729
5-2		80.3485	80.1414	81.2519	87.3954	82.5668	85.4391	84.3575	86.405	94.3891	85.9071	87.7853	94.4209	92.8474	84.1157	79.1403	91.4855	83.6217	86.1473
5-3		81.2727	80.56	79.9038	87.8876	81.7948	86.0501	85.4991	87.4288	94.9053	86.5637	88.6399	94.2967	93.3111	85.5855	82.916	91.9208	83.6311	86.6448
6-1		80.718	80.6726	81.2793	87.9396	82.9829	85.7119	84.8226	85.7384	91.7486	79.7123	86.2322	92.4596	91.7629	84.7948	80.7329	92.6899	84.4469	85.9295
6-2		74.8063	75.0268	75.8797	85.2852	78.823	83.6862	81.2952	83.5439	91.0083	78.229	84.4992	91.5788	89.9771	81.325	75.0657	90.8677	81.0689	82.8912
6-3		79.4954	78.4775	79.2144	87.3972	82.5884	87.2423	84.6483	87.0212	92.6202	85.8415	87.3501	94.245	92.5117	83.0088	79.7949	91.9056	84.3468	86.0022
	weeks 5-9
1-1		79.6318	77.391	79.6507	88.2764	81.5702	84.3159	82.2015	84.89	78.9926	83.4561	86.4369	88.3763	88.1421	78.5743	56.8502	88.1794	85.1635	83.684
1-2		81.5156	77.9483	79.2425	89.5758	80.9618	84.536	83.0603	86.8274	83.8784	86.3902	88.2899	87.7422	88.7538	82.6208	76.6884	89.6291	88.2853	85.4942
1-3		82.2242	80.7105	82.0437	90.0796	83.6518	87.1335	88.0596	89.9156	89.2562	89.5565	90.2503	91.2612	91.3048	83.4415	82.0281	89.7422	87.7198	87.3905
2-1		79.836	77.1923	79.6275	88.1539	81.3647	84.2453	82.0713	85.7948	79.1719	84.3132	86.729	88.1363	88.8856	78.3437	53.4848	89.3975	86.3477	83.8641
2-2		82.0682	79.1729	81.4934	89.7298	82.4981	84.5167	84.1028	87.4669	82.2669	85.4769	88.1409	89.6304	90.3976	81.5023	73.7278	90.6575	87.3057	85.8447
2-3		81.7537	79.3761	81.5327	88.8028	82.8637	84.4668	84.6303	86.2778	84.4936	85.843	87.4484	90.0364	89.7249	81.9293	80.3743	90.3674	86.3475	85.6994
3-1		82.9808	80.0167	82.8362	90.5286	85.1435	86.2381	83.242	88.1508	83.5616	86.3904	88.7127	89.0232	90.312	81.4002	74.2222	91.6056	90.1045	86.8031
3-2		83.2011	80.8197	82.7934	90.148	83.992	87.058	87.5231	88.1227	85.4363	87.08	89.2248	91.9687	91.898	83.3251	76.583	90.2893	88.1423	87.124
3-3		81.5958	78.0459	80.6964	89.765	82.8484	85.5466	84.6502	87.4775	78.9627	84.9163	87.6429	88.8495	89.8639	81.8628	74.8973	90.0567	86.0388	85.5219
4-1		84.523	81.7227	84.0461	90.3866	84.5914	87.002	88.0597	88.3095	85.4922	87.1998	89.6066	90.9626	91.3315	83.8871	77.0441	91.4932	88.6851	87.5469
4-2		80.4315	77.3928	79.6764	88.2819	82.3091	83.6766	82.8927	86.4086	81.7735	84.6999	87.2106	88.6935	89.724	80.8426	73.6216	89.3931	85.1379	84.6741
4-3		81.7237	80.2421	82.0422	88.9482	82.607	86.2184	87.777	88.2486	91.8442	86.287	88.5184	93.7667	92.1343	81.8423	72.7442	89.8202	87.672	86.554
5-1		81.0793	77.2145	79.5467	88.0596	83.1829	84.7895	85.1438	86.5104	89.6571	88.0142	88.1114	91.4212	91.1187	80.6371	70.1137	89.4104	83.7007	85.3125
5-2		81.3146	77.6404	80.124	88.0299	81.3221	84.3642	86.248	87.1943	91.3869	89.348	89.3079	91.9255	91.3263	80.6683	71.2788	88.7393	85.8371	85.6724
5-3		83.0818	80.2583	82.1738	89.9697	84.5283	87.4168	86.9458	88.1779	85.1432	86.5309	88.9756	90.3378	90.6513	83.0866	73.9488	91.7752	85.4851	86.7227
6-1		84.7855	82.1742	83.994	90.7627	86.0258	88.7095	88.7093	89.5148	84.721	87.3469	89.4136	91.2566	91.6652	84.5306	76.9096	91.2093	88.0818	87.9089
6-2		81.2956	78.2859	80.1691	88.0641	82.1994	85.5787	88.9188	87.3873	89.5755	89.3713	88.9669	91.6324	90.6265	79.7031	71.496	88.577	84.6141	85.6795
6-3		82.0446	78.4639	80.8885	89.4145	83.0226	85.6195	86.7093	87.2587	85.3077	85.6862	88.3103	91.0736	91.3089	82.1559	70.5625	89.5053	85.8952	85.8896

## Sheet: Antioxidant function
serum	MDA(nmol/mL)	T-AOC(U/mL)	SOD(U/mL)	GSH-PX(U/mL)	GSH-ST(U/mL)	GSH(μmol/L)	GSSH(μmol/L)	GSH/GSSG			Liver	MDA(nmol/mgprot)	T-AOC(U/mgprot)	SOD(U/mgprot)	GSH-PX(U/mgprot)	GSH-ST(U/mgprot)	GSH(μmol/gprot)	GSSG(μmol/gprot)	GSH/GSSG
1-1	10.5882	9.74333	234.647	1106.67	32.1311	20.9017	5.575	3.74894			1-1	1.18298	0.441084	425.008	47.8022	23.6597	16.9822	4.006	4.23959
1-2	10.2941	8.63333	127.918	973.333	24.2623	26.3081	4.124	6.37888			1-2	0.948445	0.585775	420.921	61.1149	26.0822	15.2676	3.746	4.07572
1-3	10.2941	11.1	195.408	1800	30.1639	14.0505	3.742	3.75444			1-3	0.857724	0.685391	415.72	47.4847	18.7942	16.613	4.235	3.92299
1-4	10	8.88	211.104	826.667	29.5082	11.1858	4.048	2.76338			1-4	0.880699	0.646765	444.855	51.7412	19.8157	11.2204	2.987	3.75665
1-5	10.8824		145.183	840							1-5	0.95817	0.668112	425.393		22.3573	10.0491	2.494	4.02967
1-6	12.0588		167.157								1-6	1.36524	0.605425	395.292		20.1941	14.1518	3.328	4.25276
2-1	11.1765	8.14	175.004	1373.33	15.7377	8.7318	2.52	3.46448			2-1	1.24748	0.477815	486.718	57.2931	27.1255	15.6236	1.82	8.58447
2-2	10.8824	12.4567	226.799	1506.67	36.7213	19.9126	5.1935	3.83414			2-2	0.925625	0.493083	394.87	60.984	22.8905	15.3612	1.655	9.28092
2-3	11.7647	11.5933	182.852	1253.33	40.6557	19.8149	5.117	3.87228			2-3	1.03151	0.72238	451.198	61.6696	33.5241	20.7366	2.646	7.83607
2-4	10	9.37333	175.004	1320	55.7377	14.8318	4.353	3.40696			2-4	0.984786	0.733	396.329	55.0263	26.7489	17.8391	3.786	4.71167
2-5	11.4706	8.88	189.13		39.3443	15.8228	2.794	5.66394			2-5	1.33898	0.688619	443.075		28.8617	20.8338	5.574	3.73771
2-6	10		165.587								2-6	1.25616	0.678325	439.421
3-1	8.52941	9.74333	223.66	906.667	36.7213	10.6174	4.583	2.31694			3-1	0.796387	0.783304	618.124	56.1697	26.8781	18.3974	1.989	9.25041
3-2	9.41176	9.62	178.143	1746.67	29.5082	14.038	4.124	3.40377			3-2	1.08453	0.651533	506.555	51.8716	23.9901	16.0299	4.077	3.93151
3-3	9.70588	11.9633	145.183	1293.33	48.5246	19.1363	5.957	3.21228			3-3	0.808968	0.549819	521.167	24.9624	28.6192	18.0436	2.287	7.88913
3-4	9.41176	5.55	185.991	1466.67	38.6885	14.9971	3.895	3.85021			3-4	0.888633	0.733906	563.025	45.1635	27.2453	13.8458	1.422	9.73888
3-5	9.41176	9.99	182.852	1480	17.7049	15.851	5.346	2.96487			3-5	0.857724	0.476794	399.191	33.4729		14.1764	1.816	7.80781
3-6		9.25	207.965	1106.67		25.0736	5.117	4.89993			3-6	1.43795	0.497228	447.275	23.3532		17.8682
4-1	10.8824	8.51	247.9	2053.33	29.5082	8.26103	3.131	2.63815			4-1	1.53589	0.83706	477.174	43.0049	26.167	26.2225	3.273	8.01217
4-2	8.52941	10.8533	250.58	1693.33	44.5902	17.2207	3.28	5.24362			4-2	0.957653	0.593181	483.279	45.1948	23.9413	13.932	2.84	4.90532
4-3	9.11765	7.52333	238.52	2306.67	30.8197	14.038	4.124	3.40377			4-3	1.0444	0.579645	486.718	64.4547	27.1255	14.265	1.602	8.907
4-4	11.4706	7.52333	265.32	1946.67	41.9672	8.9146	3.055	2.91804			4-4	0.828893	0.699378	434.569	50.3552	23.5561	15.3901	2.302	6.68463
4-5	9.11765	10.9767	231.82	773.333	29.5082	40.7217	4.43	9.19277			4-5	0.570307	0.70966	437.266	38.2566	24.5145	12.9181	2.611	4.94803
4-6	9.70588	9.86667	266.66			23.6387	4.583	5.15847			4-6	0.986382	0.704973	486.718	54.6075
5-1	10	8.01667	229.14	1466.67	43.2787	21.4451	5.804	3.69457			5-1	1.14061	0.615931	425.45	46.673	27.3995	20.3206	3.181	6.38782
5-2	12.3529	7.77	282.74	2306.67	33.4426	15.7233	4.659	3.3749			5-2	1.02858	0.541192	522.901	51.2708	27.4288	14.2805	4.23	3.37609
5-3	9.70588	10.2367	255.94	1440	68.8525	15.6982	5.423	2.89495			5-3	1.35386	0.537123	463.541	52.8597	29.5638	24.3816	3.778	6.45349
5-4	7.35294	5.79667	226.46	1253.33	28.8525	17.073	4.735	3.6055			5-4	0.812315	0.69714	486.718	52.8171	28.431	18.8502	2.282	8.25876
5-5	7.94118	8.38667	225.12	1620.8	40	16.81	6.234	2.6965			5-5	1.27078	0.660913	506.998	59.6803	31.7889	19.7825	2.694	7.34427
5-6	12.9412		259.96	1653.33		17.3499	5.281	3.28505			5-6	1.63188	0.61046	481.122	52.6602	23.105	19.5231	3.068	6.36408
6-1	10.8824	10.8533	213.06	920	36.7213	27.2722	5.27	5.17511			6-1	1.30551	0.682014	444.412	48.6189	23.9343	14.3836	2.979	4.82754
6-2	9.11765	8.51	214.4	1320	24.2623	18.1122	3.59	5.0457			6-2	1.15508	0.509147	412.798	32.0782	26.728	19.8126	2.685	7.3801
6-3	8.52941	7.64667	237.18	1013.33	49.1803	30.7904	4.888	6.29919			6-3	1.16541	0.427916	423.998	61.3381	22.3163	25.0016	2.886	8.662
6-4	8.52941	10.8533	206.36	1306.67	31.4754	21.1046	3.972	5.314			6-4	1.02695	0.475338	415.998	52.029	25.4794	22.8606	2.683	8.52024
6-5	8.52941	9.86667	241.2	1360	42.623	38.15	4.964	7.68475			6-5	1.00909	0.311935	456.21	30.1042		16.8319	2.614	6.43959
6-6	8.23529		233.16	1133.33	28.1967	31.0934	7.867	3.95257			6-6		0.517662	330.572	50.5985		24.5503	3.386	7.24994

## Sheet: Intestinal morphology
Duodenum	Villus Height(μm)	Crypt Depth(μm)	VH/CD	Jejunum	Villus Height(μm)	Crypt Depth(μm)	VH/CD
1-1	1020.35	539.715	1.89053	1-1	918.827	612.635	1.4998
1-2	1039.15	769.224	1.3509	1-2	1160.99	646.454	1.79593
1-3	867.049	498.769	1.73838	1-3	1100.86	531.148	2.0726
1-4				1-4
1-5				1-5
1-6				1-6
2-1	962.038	521.513	1.84471	2-1	1205.88	755.203	1.59676
2-2	977.538	556.047	1.75801	2-2	1307.89	598.514	2.18523
2-3	930	496	1.875	2-3	1041.41	713.11	1.46
2-4				2-4
2-5				2-5
2-6				2-6
3-1	816.072	764.767	1.06709	3-1	1020.52	480.009	2.12605
3-2	880.578	470.975	1.86969	3-2	1077.86	600.214	1.79579
3-3	1194.62	773.725	1.54398	3-3	953.291	590.312	1.61489
3-4	879.718	779.999	1.12785	3-4	1292.07	607.147	2.1281
3-5				3-5	1137.1	670.579	1.6957
3-6				3-6
4-1	874.665	656.983	1.33134	4-1	1080.57	595.691	1.81399
4-2	1096.48	525.915	2.0849	4-2	1253.65	652.922	1.92006
4-3	1147.74	690.776	1.66153	4-3	1033.4	898.535	1.15009
4-4	1145.03	730.283	1.56793	4-4	1099.75	804.158	1.36758
4-5	1106.98	676.722	1.63579	4-5	1208.54	536.16	2.25406
4-6				4-6
5-1	1230.94	761.946	1.61552	5-1	1572.51	681.089	2.30882
5-2	1185.64	617.424	1.9203	5-2	1404	711.14	1.9743
5-3	1108.1	656.527	1.68782	5-3	1049.6	680.295	1.54286
5-4	1076.1	477.214	2.25497	5-4	1459.23	617.82	2.3619
5-5	1246.47	664.346	1.87624	5-5	1319.76	601.718	2.19333
5-6				5-6
6-1	892.092	496.77	1.79579	6-1	967.676	566.229	1.70898
6-2	1049.56	665.1	1.57805	6-2	1068.67	673.8	1.58603
6-3	1003.86	656.444	1.52924	6-3	848.349	521.132	1.6279
6-4	1017.64	641.092	1.58735	6-4	1087	611.326	1.77811
6-5				6-5
6-6				6-6
